# Supplementary material for: Pharmacokinetics of Ertugliflozin, a Sodium-Glucose Co-Transporter-2 Inhibitor (SGLT2i) in Horses After Enteral Administration
Source: Vet Sci. 2026 May 1;13(5):445. doi: 10.3390/vetsci13050445 (PMC13211585; doi:10.3390/vetsci13050445)
Supplement: Supplementary file 1 [file vetsci-13-00445-s001.zip]

Archive with 1 entries (1 files):
- vetsci-4233428-supplementary.pdf
